# Supplementary material for: COL5A1 RS12722 Is Associated with Temporomandibular Joint Anterior Disc Displacement without Reduction in Polish Caucasians
Source: Cells. 2021 Sep 14;10(9):2423. doi: 10.3390/cells10092423 (PMC8470511; doi:10.3390/cells10092423)
Supplement: Supplementary file 1 [file cells-10-02423-s001.zip]

Archive with 1 entries (1 files):
- cells-1348142-supplementary.pdf
